# Supplementary material for: Comparative Study of the Dehydrothermal Crosslinking of Electrospun Collagen Nanofibers: The Effects of Vacuum Conditions and Subsequent Chemical Crosslinking
Source: Polymers (Basel). 2024 Aug 29;16(17):2453. doi: 10.3390/polym16172453 (PMC11398025; doi:10.3390/polym16172453)
Supplement: Supplementary file 1 [file polymers-16-02453-s001.zip]

Archive with 1 entries (1 files):
- polymers-3151958-supplementary.pdf
